# Supplementary material for: Dexamethasone vs methylprednisolone high dose for Covid-19 pneumonia
Source: PLoS One. 2021 May 25;16(5):e0252057. doi: 10.1371/journal.pone.0252057 (PMC8148307; doi:10.1371/journal.pone.0252057)
Supplement: S1 Dataset — (XLSX) [file pone.0252057.s001.xlsx]

## Sheet: dataset(utf-8)
	Masculino_1				Si_1																							Si_1_(METIL)		Si_1																	Vivo_1
	Femenino_0				No_0																							No_0 _(DEXA)		No_0																	Falleció_0
Edad	Sexo	Fecha_ingreso	seguim_30_d	sdra_inicial	Comorbilidad	Cancer	Hipotiroidismo	Enf._cardiaca	Falla_Renal	Demencia	Obesidad	Epoc	Diabetes_mellitus	HTA	SDRA_leve	SDRA_moderado	SDRA_severo	O2_por_canula	ventury,_MNR,_canula alto flujo	VMI	ingreso_a_uci	ingreso_UCI_antes_de_MTP	Ingreso_a_UCI_despues_de_MTP	Estancia_en_UCI	otro_antibiótico	azitromicina	Recibió_antibiótico	Medicamento	fecha_inicio_MTP	recibió_colchicina	pafi_inicial	DHL_inicial	Ferritina_inicial	Dimero_D_inicial	PCR_inicial	Linfos_inicial	PaFi_posterior_al_Tto	PCR_posterior	DHL_posterior	Ferritina_posterior	Dimero_D_posterior	Linfos_posterior	RAM_hiperglucemia	sobreinfeccion_pulmonar	estancia_hospitalaria	Estancia_desde_Inicio_Tratamiento	Desenlace
(80,90]	0	09/2020	vivo	leve	1	no	no	no	no	no	no	no	no	si	si	no	no	si	no	no	no	no	no	NA	no	si	si	1	09/2020	1	237	262	310	1576	24	600	271	1.9	235	184	1000	496	no	no	4	3	1
(60,70]	1	09/2020	vivo	leve	1	no	no	si	no	no	no	no	no	si	si	no	no	si	no	no	no	no	no	NA	no	no	no	1	09/2020	1	376	285		517	15.8	0	476	3.5	264	1000		1296	no	no	4	2	1
(80,90]	1	09/2020	vivo	leve	1	no	no	no	no	no	no	no	no	no	si	no	no	si	no	no	no	no	no	NA	ceftriaxona	si	si	1	09/2020	1	262	298	420	1870		1815	314	2.7	249	215		516	no	no	4	2	1
(80,90]	1	09/2020	vivo	moderado	1	no	no	no	no	si	no	si	si	si	si	no	no	si	no	no	no	no	no	NA	ceftriaxona	si	si	1	09/2020	1	237	262	310	1576	24.8	645	159	2.6	255	761		873	no	no	7	4	1
(90,+]	1	09/2020	vivo	leve	1	no	no	no	no	no	no	no	no	si	si	no	no	si	no	no	no	no	no	NA	pipetazobactam	no	si	1	09/2020	1	352	340	347	891	27	544	375	4.6	319	397		640	no	no	4	3	1
(60,70]	1	09/2020	vivo	leve	1	no	no	no	no	no	no	no	si	si	si	no	no	si	no	no	no	no	no	NA	ceftriaxona	si	si	1	09/2020	1	225	391	732	453	5.3	1280	225	1	519	693		1008	no	no	6	5	1
(40,50]	0	09/2020	vivo	moderado	0	no	no	no	no	no	no	no	no	no	no	si	no	si	si	no	no	no	no	NA	ceftriaxona	si	si	1	09/2020	1	199	266	422	723	28.8	954	253	1	235	356	677	1694	no	no	8	7	1
(40,50]	1	09/2020	vivo	leve	0	no	no	no	no	no	no	no	no	no	si	no	no	si	no	no	si	si	no	3	ceftriaxona	si	si	1	09/2020	1	228	206	108	694	42	1548	400	1.5	130	121		1134	no	no	8	3	1
(40,50]	1	09/2020	NA	severo	1	no	no	no	no	no	no	no	si	si	no	no	si	si	si	si	si	no	si	22	ceftriaxona	si	si	1	09/2020	1	280	402	1000		7.7	1001	81	1	448	1000		760	si	no	29	28	0
(40,50]	1	09/2020	vivo	leve	0	no	no	no	no	no	no	no	no	no	si	no	no	si	no	no	no	no	no	NA	pipetazobactam	no	si	1	09/2020	1	212	250	264	536	1	987	303	1	167	230	520	1335	no	no	6	2	1
(60,70]	1	08/2020	vivo	severo	1	no	no	no	no	no	no	si	no	no	no	no	si	si	si	no	si	si	no	12	ceftriaxona	si	si	1	09/2020	1	65	379	764		10.5	1248	385	1				912	no	no	28	4	1
(60,70]	1	09/2020	vivo	moderado	1	no	si	no	no	no	no	no	no	si	no	si	no	si	si	no	si	si	no	2	ceftriaxona	si	si	1	09/2020	1	162	544	796	887	12.8	749	285	1	290	1000	705	1064	no	no	9	3	1
(50,60]	1	09/2020	vivo	severo	0	no	no	no	no	no	no	no	no	no	no	no	si	si	si	no	no	no	no	NA	Ceftriaxona	no	si	1	09/2020	1	121	599		1229	1.7	1651	111	1.7				1320	no	no	13	9	1
[20,30]	1	09/2020	vivo	severo	1	no	no	no	no	no	no	no	no	no	no	no	si	si	si	no	no	no	no	NA	pip/tazo	no	si	1	09/2020	1	91	413			8.8	569	88					834	no	no	10	6	1
(60,70]	0	09/2020	vivo	moderado	1	no	no	no	no	no	si	no	no	no	no	no	si	si	si	no	no	no	no	NA	pip/tazo	no	si	1	09/2020	1	192	382	2718	1144	12.9	1165	90					1378	no	no	10	5	1
(70,80]	0	09/2020	vivo	severo	1	no	si	no	no	no	no	no	si	si	no	no	si	si	si	no	no	no	no	NA	Ceftriaxona	si	si	1	09/2020	1	254	367	1069	1660	17	580	233	11				412	no	no	11	6	1
(80,90]	0	09/2020	vivo	leve	1	no	si	no	no	si	no	no	no	si	si	no	no	si	no	no	no	no	no	NA	ceftriaxona	si	si	1	09/2020	1	487	227	184	2157	16	987	514	11	184	182		768	no	no	3	2	1
(80,90]	0	09/2020	vivo	leve	1	no	si	no	no	no	no	no	si	si	si	no	no	si	no	no	no	no	no	NA	ceftriaxona	si	si	1	09/2020	0	290	158	41	816	6.7	1110	490	1	183	27		990	si	no	4	3	1
(80,90]	1	09/2020	NA	leve	1	no	si	no	no	no	no	no	no	no	si	no	no	si	no	no	no	no	no	NA	ceftriaxona	si	si	1	09/2020	1	380	239	1000	429	7.4	946	275	2.7				645	no	no	3	2	1
(50,60]	0	09/2020	vivo	moderado	1	si	no	no	no	no	no	no	no	no	no	si	no	si	no	no	no	no	no	NA	ceftriaxona	si	si	1	09/2020	1	150	267	120		25	396		4.2				576	no	no	9	1	1
(40,50]	1	09/2020	vivo	leve	1	si	no	no	no	no	no	no	no	no	si	no	no	si	no	no	no	no	no	NA	meropenem	no	si	1	09/2020	0	385	356	1000	1440	10	200	285	26	301	1000		483	no	no	10	9	1
(60,70]	1	09/2020	vivo	leve	1	no	no	no	no	no	no	no	si	si	si	no	no	si	no	no	NA	no	no	no	ceftriaxona	si	si	1	09/2020	1	243	248	391	440		1201	256	2	338	630	546	404	si	no	8	3	1
(70,80]	1	08/2020	vivo	moderado	1	no	no	no	si	no	no	si	si	no	no	no	si	si	si	no	si	si	no	11	ceftriaxona	si	si	1	09/2020	1	158	467	1000		31	164						488	si	no	35	4	1
(50,60]	1	09/2020	vivo	severo	0	no	no	no	no	no	no	no	no	no	no	no	si	si	si	no	si	si	no	5	ceftriaxona	si	si	1	09/2020	1	93	323	1000	353	14.8	1280	400	2.3	100	1000	642	2016	no	no	8	8	1
(80,90]	1	09/2020	NA	severo	1	no	no	no	no	no	no	no	no	si	no	si	no	si	no	no	no	no	no	NA	ceftriaxona	si	si	1	09/2020	1	253	296	286	506	10.7	435	181	7.9	359	543	723	1008	no	no	11	8	0
(30,40]	1	09/2020	vivo	severo	1	no	no	no	no	no	si	no	no	si	no	no	si	si	si	no	si	si	no	5	pipetazobactam	no	si	1	09/2020	1	82	1847	21054	4524	28.5	358	178	1	930				no	no	8	6	1
(60,70]	1	09/2020	vivo	leve	1	no	no	no	no	no	no	no	no	si	si	no	no	si	no	no	no	no	no	NA	ceftriaxona	si	si	1	09/2020	1	207	345	604	770	16	616	221	6.3	321	558	478	596	no	no	3	2	1
(80,90]	1	09/2020	vivo	leve	1	no	no	no	no	no	no	si	no	no	no	si	no	si	no	no	no	no	no	NA	cefepime	no	si	1	09/2020	0	181	254	364		8.8	833	203	4.5	266	410	830	408	no	no	5	2	1
(70,80]	1	09/2020	NA	leve	1	no	no	no	si	si	no	si	si	no	no	no	si	si	si	no	no	no	no	NA	ceftriaxona	si	si	1	09/2020	1	321	168	71	812	11	1342	90	12.9	578	149	1009	280	no	no	5	4	0
(30,40]	1	09/2020	vivo	leve	1	no	no	no	no	no	si	no	no	no	no	si	no	si	si	no	no	no	no	NA	ceftriaxona	si	si	1	09/2020	1	312	208	895	1036	4.3	1230	290	2.9	301	1000	1171	776	no	no	10	9	1
(40,50]	0	09/2020	vivo	leve	1	no	si	no	no	no	no	no	no	no	si	no	no	si	no	no	no	no	no	NA	ceftriaxona	si	si	1	09/2020	0	314	207	64	4259	1	1170	295	1	277	51	1068	1072	no	no	4	3	1
(50,60]	1	09/2020	vivo	leve	0	no	no	no	no	no	no	no	no	no	si	no	no	si	no	no	no	no	no	NA	ceftriaxona	si	si	1	09/2020	1	257	308	453	1004	9.2	744	323	1.4	211	292	633	885	no	no	4	3	1
(60,70]	0	09/2020	vivo	leve	0	no	no	no	no	no	no	no	no	no	si	no	no	si	no	no	no	no	no	NA	ceftriaxona	si	si	1	09/2020	1	239	400	516	414	23.4	630	387	4.3	377	430		748	no	no	4	3	1
(60,70]	1	08/2020	vivo	leve	1	si	no	no	no	no	no	no	no	no	no	si	no	si	si	no	no	no	no	NA	ampisulb	no	si	1	09/2020	1	171	267	1000		15.5	810	356	2.6	194	460		1430	si	no	23	13	1
(60,70]	0	09/2020	vivo	moderado	1	no	no	no	no	no	no	si	no	si	no	si	no	si	no	no	no	no	no	NA	ceftriaxona	si	si	1	09/2020	1	176	572	405		24.9	763	312	1.6				1068	no	no	7	3	1
(70,80]	0	09/2020	vivo	leve	1	no	no	no	no	no	no	no	si	si	no	si	no	si	si	no	no	no	no	NA	meropenem	no	si	1	09/2020	1	255	365	488		25	160	212	2.7	335	637		138	no	no	6	3	1
(50,60]	1	09/2020	vivo	moderado	1	no	no	no	no	no	si	no	no	si	no	si	no	si	si	no	no	no	no	NA	ceftriaxona	si	si	1	09/2020	1	115	244	291		14	980	328	1.1	291	445		944	si	no	9	8	1
(50,60]	1	09/2020	NA	leve	1	no	no	no	no	no	no	no	si	no	si	no	no	si	no	no	no	no	no	NA	ceftriaxona	si	si	1	09/2020	1	300		674	595	9	1896	319	3.4				940	no	no	4	3	1
(50,60]	1	09/2020	vivo	leve	0	no	no	no	no	no	no	no	no	no	si	no	no	si	si	no	si	si	no	2	ceftriaxona	si	si	1	09/2020	1	212	337	763	561	7.5	1128	316	1	220	465	434	1106	no	no	7	4	1
(50,60]	0	09/2020	vivo	leve	0	no	no	no	no	no	no	no	no	no	si	no	no	si	no	no	no	no	no	NA	ceftriaxona	si	si	1	09/2020	1	201	330	187	367	29	202	314	2.9	227	119		2288	no	no	5	4	1
(50,60]	1	09/2020	vivo	severo	1	no	no	no	no	no	no	no	no	si	no	si	no	si	si	no	no	no	no	NA	ceftriaxona	si	si	1	09/2020	1	162	374	1674	2218	4.1	857	209	0.2	178	557	580	2196	no	no	15	8	1
(50,60]	1	09/2020	vivo	leve	0	no	no	no	no	no	no	no	no	no	si	no	no	si	no	no	no	no	no	NA	ceftriaxona	si	si	1	09/2020	1	271		436	395	16.9	1144	271					588	no	no	6	5	1
(50,60]	1	10/2020	vivo	leve	0	no	no	no	no	no	no	no	no	no	si	no	no	si	no	no	no	no	no	NA	ceftriaxona	si	si	1	10/2020	1	304	259	1000	778	6.8	210	304	3.9	240	807		116	no	no	3	3	1
(40,50]	1	10/2020	vivo	leve	0	no	no	no	no	no	no	no	no	no	no	si	no	si	si	no	no	no	no	NA	ceftriaxona	si	si	1	10/2020	1	225	348	797	466	7.8	1274	314	1.1	221	726	604	1488	no	no	8	8	1
(50,60]	1	10/2020	vivo	moderado	0	no	no	no	no	no	no	no	no	no	no	no	no	no	no	no	no	no	no	no	ceftriaxona	no	si	1	10/2020	1	333	217	598	262	17.7	576	333	3.5	128	547	321	640	no	no	5	4	1
(30,40]	1	09/2020	vivo	leve	0	no	no	no	no	no	no	no	no	no	si	no	no	si	no	no	si	si	no	4	ceftriaxona	si	si	1	09/2020	1	231	805	791	817	31	1456	478	3.3	294	812	1184	2992	no	no	9	9	1
(70,80]	0	10/2020	NA	leve	1	no	no	no	si	no	no	no	si	si	no	no	si	si	si	si	si	no	si	11	ceftriaxona	si	si	1	10/2020	1	290	839	1000	20271	25	900	60	26	1153	1000		170	no	no	16	15	0
(70,80]	1	10/2020	vivo	leve	1	no	no	no	no	no	no	no	no	si	si	no	no	si	no	no	no	no	no	no	ceftriaxona	si	si	1	10/2020	1	257	244	1000	470	12.8	1600	332	7	323	1000	767	1476	no	no	6	6	1
(80,90]	1	10/2020	NA	leve	1	no	no	si	no	no	no	no	no	si	no	no	si	si	si	no	no	no	no	NA	ceftriaxona	si	si	1	10/2020	1	223	612	448	2355	24.9	402		6.3	1237	849		420	no	no	10	9	0
(70,80]	0	10/2020	vivo	leve	1	no	no	si	no	no	no	no	si	si	si	no	no	si	no	no	no	no	no	NA	ceftriaxona	si	si	1	10/2020	1	243	287	180	1437	17	2208		5.8	244	199	1170	1568	no	no	4	3	1
(30,40]	1	10/2020	vivo	leve	0	no	no	no	no	no	no	no	no	no	no	no	no	no	no	no	no	no	no	NA	ceftriaxona	si	si	1	10/2020	1	354	181	201	427	1.5	840	333	1	162	203	440	1560	no	no	6	6	1
(50,60]	0	10/2020	vivo	leve	1	no	no	no	no	no	no	no	no	no	si	no	no	si	no	no	no	no	no	NA	ceftriaxona	si	si	1	10/2020	1	266	232	335	917	7.4	1281	228	1.9	256	369	699	943	no	no	5	4	1
(70,80]	0	10/2020	vivo	leve	1	no	no	no	no	no	si	no	no	no	no	si	no	si	no	no	no	no	no	NA	ceftriaxona	si	si	1	10/2020	1	276	260	319	960	26	804	234	5	289	352	1983	663	no	no	5	4	1
(50,60]	1	10/2020	vivo	leve	1	no	no	no	no	no	si	no	no	no	si	no	no	si	no	no	no	no	no	NA	ceftriaxona	si	si	1	10/2020	1	240	255	754	344	2.3	1020	278	1	215	1000	316	754	no	no	4	3	1
(80,90]	1	10/2020	vivo	leve	1	no	no	no	no	no	no	si	no	no	si	no	no	no	no	no	no	no	no	NA	ceftriaxona	si	si	1	10/2020	1	264	220	27	362	11.4	745		1	170			171	no	no	6	5	1
(40,50]	1	10/2020	vivo	leve	0	no	no	no	no	no	no	no	no	no	no	si	no	si	no	no	no	no	no	NA	ceftriaxona	si	si	1	10/2020	1	257	382	831	621	35.4	1274	203	6.7	289	561	727	814	no	no	6	5	1
(40,50]	1	10/2020	vivo	leve	1	no	no	no	no	no	si	no	no	no	no	si	no	si	si	no	no	no	no	NA	ceftriaxona	si	si	1	10/2020	1	280	535	894	263	24.7	770	237	7.1	750	768	365	330	no	no	7	6	1
(60,70]	1	10/2020	vivo	moderado	0	no	no	no	no	no	no	no	no	no	no	si	no	si	si	no	no	no	no	NA	ceftriaxona	si	si	1	10/2020	1	199	299	792	709	26.7	378	250	6.8	286	674	1039	456	no	no	6	5	1
(50,60]	0	10/2020	vivo	leve	1	no	no	no	no	no	no	no	si	si	si	no	no	no	no	no	no	no	no	NA	ceftriaxona	si	si	1	10/2020	1	307	433	97.4	1701	1.5	1080	210	1.5		97			no	no	3	2	1
(70,80]	0	10/2020	vivo	leve	1	no	no	no	no	no	no	si	no	si	si	no	no	si	no	no	no	no	no	NA	ceftriaxona	si	si	1	10/2020	1	301	304	205	619	17.1	576	275	1.4	229	193	619	1326	no	no	4	3	1
(50,60]	1	10/2020	vivo	moderado	1	no	no	no	no	no	si	no	no	no	si	no	no	si	no	no	no	no	no	NA	ceftriaxona	si	si	1	10/2020	1	230	258	502	502	27	2070	181	1.6	197	280	612	945	no	no	6	5	1
(70,80]	1	10/2020	NA	leve	1	no	no	si	no	no	no	no	no	si	no	no	si	si	si	no	si	no	si	19	ceftriaxona	si	si	1	10/2020	1	227	452	726	6302	7.6	793	63	8.1	1056	1000	7221	190	no	si	24	23	0
(50,60]	1	10/2020	vivo	leve	1	no	no	no	no	no	si	no	no	si	si	no	no	si	no	no	no	no	no	NA	ceftriaxona	si	si	1	10/2020	1	212	293	1000	637	8	786	234	2.2	282	1000	1112	759	no	no	4	3	1
(50,60]	0	10/2020	NA	leve	0	no	no	no	no	no	no	no	no	no	si	no	no	si	si	no	si	no	si	5	ceftriaxona	si	si	1	10/2020	1	221	499	829	442	24.3	912	118	2.9	591	1000	623	480	no	no	11	10	1
(40,50]	1	10/2020	vivo	leve	1	no	no	no	no	no	no	no	no	no	si	no	no	si	no	no	no	no	no	NA	ceftriaxona	si	si	1	10/2020	1	284	297	417	298	25.6	654	309	22	297	417	302		no	no	3	2	1
(80,90]	0	10/2020	readmitido fallece	moderado	1	no	no	no	no	no	no	no	no	si	no	si	no	si	no	no	no	no	no	NA	ceftriaxona	si	si	1	10/2020	1	212	270	248	1566	16	1148	181	4.3	483	390	3249	1022	no	no	3	3	1
(80,90]	1	10/2020	vivo	leve	1	no	no	si	no	no	no	si	si	si	si	no	no	si	no	no	no	no	no	NA	ceftriaxona	si	si	1	10/2020	1	309			5045	1.9	1632	356	1.1	183	243	3832	640	no	no	3	2	1
(50,60]	0	10/2020	vivo	leve	0	no	no	no	no	no	no	no	no	no	si	no	no	no	no	no	no	no	no	NA	ceftriaxona	si	si	1	10/2020	1	323		523	706	4	2240	333	1.8	167	487	591	1530	no	no	3	2	1
(70,80]	0	10/2020	vivo	leve	1	no	no	no	no	no	no	no	no	no	si	no	no	si	no	no	no	no	no	NA	ceftriaxona	si	si	1	10/2020	1	209	272	132	1767	16.9	1284	415	7.1	276	207	970	456	no	no	4	3	1
(60,70]	1	10/2020	vivo	leve	1	no	no	no	no	no	no	no	no	si	si	no	no	si	no	no	no	no	no	NA	ceftriaxona	si	si	1	10/2020	1	307	204	66	382	9.7	1326	225	2.6	233	71	368	1107	no	no	4	3	1
(70,80]	1	10/2020	vivo	leve	1	si	no	no	no	si	no	no	no	no	si	no	no	si	no	no	no	no	no	NA	ceftriaxona	si	si	1	10/2020	1	214	324	916	857	11.2	1071	250	8.4	458	1000	456	644	no	no	5	3	1
(50,60]	0	10/2020	vivo	leve	1	no	no	no	no	no	si	no	si	no	si	no	no	si	no	no	no	no	no	NA	ceftriaxona	si	si	1	10/2020	1	228	311		679	7.9	1938	290	1.8	202	241	612	1352	no	no	5	4	1
(40,50]	1	10/2020	vivo	leve	1	no	si	no	no	no	no	no	no	no	si	no	no	si	no	no	no	no	no	NA	ceftriaxona	si	si	1	10/2020	1	295		9.6	308	2	733	357	1	121	15	278	2210	no	no	4	3	1
(50,60]	1	10/2020	vivo	leve	1	no	no	no	no	no	no	no	no	si	si	no	no	si	no	no	no	no	no	NA	ceftriaxona	si	si	1	10/2020	1	271	175	839	257	2.7	1260	300	1.3	135	763		1352	no	no	4	3	1
(60,70]	0	10/2020	vivo	moderado	1	no	no	no	no	no	no	si	no	si	no	si	no	si	si	no	no	no	no	NA	ceftriaxona	si	si	1	10/2020	1	167	355	1000	577	12.3	924	290	2.9	201	837	691	730	no	no	5	3	1
(40,50]	1	10/2020	vivo	leve	0	no	no	no	no	no	no	no	no	no	no	si	no	si	si	no	no	no	no	NA	ceftriaxona	si	si	1	10/2020	1	206	348	1000	540	6.9	962	250	1.8	220	908	560	1023	no	no	7	7	1
(60,70]	1	10/2020	vivo	leve	0	no	no	no	no	no	no	no	no	no	si	no	no	si	no	no	no	no	no	NA	ceftriaxona	si	si	1	10/2020	1	276	336	96	288	4.1	855	257	2.3	273	101	224	792	no	no	5	3	1
(50,60]	0	10/2020	NA	leve	0	no	no	no	no	no	no	no	no	no	si	no	no	si	no	no	no	no	no	NA	ceftriaxona	si	si	1	10/2020	1	285	308	394	550	16.2	1020	300	4.2	241	339	491	738	no	no	4	3	1
(80,90]	1	10/2020	fallece en casa	leve	1	no	no	no	no	si	no	no	no	si	si	no	no	si	no	no	no	no	no	NA	ceftriaxona	no	si	1	10/2020	1	285	228	132	1371	4.7	704	281	5.6	250	157	2183	770	no	no	6	4	1
(60,70]	0	10/2020	vivo	leve	1	no	no	si	si	no	no	no	si	si	si	no	no	si	no	no	no	no	no	NA	ceftriaxona	si	si	1	10/2020	0	319	287	288		14.4	1380	239	7.1	301	265		1700	no	no	3	3	1
(90,+]	0	10/2020	vivo	leve	1	no	no	no	no	si	no	no	no	si	si	no	no	si	no	no	no	no	no	NA	ceftriaxona	no	si	1	10/2020	1	521	173	68	3361	15.5	690	257	9.5	160	73		810	si	no	3	1	1
(60,70]	1	10/2020	vivo	moderado	1	no	no	si	no	no	no	no	si	si	no	si	no	si	no	no	no	no	no	NA	ceftriaxona	si	si	1	10/2020	1	203		514	506	9.6	1150	182	2.8	228	217	823	938	si	no	4	3	1
(80,90]	0	10/2020	vivo	moderado	1	no	no	no	no	no	si	no	no	si	no	si	no	si	si	no	no	no	no	NA	ceftriaxona	si	si	1	10/2020	1	175	404	219		28.7	735	196	1.8	375	210	5362	504	no	no	8	8	1
(60,70]	1	10/2020	NA	leve	1	si	no	no	no	no	no	no	si	si	no	no	si	si	si	no	no	no	no	NA	ceftriaxona	si	si	1	10/2020	1	228	896	1000	3075	68	1497	107	13.6	1465	813		1120	no	no	4	3	0
(60,70]	0	10/2020	vivo	leve	0	no	no	no	no	no	no	no	no	no	si	no	no	si	no	no	no	no	no	NA	ceftriaxona	si	si	1	10/2020	1	359	305	351	523	11	769	268	1	320	510		1326	no	no	4	3	1
(60,70]	0	10/2020	vivo	leve	1	no	no	no	no	no	no	no	si	si	no	no	si	si	si	no	no	no	no	NA	ceftriaxona	no	si	1	10/2020	1	261	266	56	835	7	1571	223	5.6	322	132	1191	522	no	no	11	10	1
(40,50]	0	10/2020	NA	leve	0	no	no	no	no	no	no	no	no	no	si	no	no	si	no	no	no	no	no	NA	Cefriaxona	si	si	1	10/2020	1	236	208	92	893	7	1938	254	1.9	231	287	1097	2662	no	no	3	3	1
(40,50]	1	10/2020	vivo	leve	1	no	no	no	no	no	no	no	no	no	si	no	no	si	no	no	no	no	no	NA	Cefriaxona	si	si	1	10/2020	1	298		907	1392	7.01	1248	218	1.8	259	651	864	1650	no	no	3	3	1
(70,80]	1	10/2020	vivo	leve	1	no	no	no	no	no	no	no	no	si	no	si	no	si	no	no	no	no	no	NA	Cefriaxona	si	si	1	10/2020	1	225	349		459	17.8	512	246	3.4	335	1000	410	576	no	no	5	4	1
(50,60]	0	10/2020	vivo	leve	1	si	no	no	no	no	no	no	no	no	no	si	no	si	si	no	no	no	no	NA	ceftriaxona	si	si	1	10/2020	1	290	395			7.7	102	211	1.9	466	963	413	171	no	no	3	3	1
(60,70]	0	10/2020	vivo	leve	1	no	no	no	si	no	no	no	si	si	si	no	no	si	no	no	no	no	no	NA	ceftriaxona	si	si	1	10/2020	1	242	275	247	693	26.3	944	231	6.6	294			660	no	no	4	3	1
(30,40]	1	09/2020	vivo	leve	1	no	no	no	no	no	no	no	no	si	si	no	no	si	no	no	no	no	no	NA	ceftriaxona	si	si	1	09/2020	1	247	216		217	7.9	1326	282	4	207	1000	294	660	no	no	3	3	1
(50,60]	0	09/2020	vivo	leve	0	no	no	no	no	no	no	no	no	no	si	no	no	si	no	no	no	no	no	NA	ceftriaxona	si	si	1	09/2020	1	347	302	279	415	17	657	338	4.1	238	193		882	no	no	3	2	1
(60,70]	1	09/2020	vivo	leve	1	no	no	si	no	no	no	no	no	si	si	no	no	si	no	no	no	no	no	NA	ceftriaxona	si	si	1	10/2020	1	376	155	729	301		1020	452	2.7	729			424	no	no	4	2	1
(60,70]	1	09/2020	vivo	leve	1	no	no	si	si	no	no	no	no	si	si	no	no	si	no	no	no	no	no	NA	Cefriaxona	si	si	1	09/2020	1	261	309		10445	4.6	126	259	4.6		1000	10445		no	no	2	2	1
(70,80]	1	10/2020	vivo	leve	1	no	no	no	no	no	no	no	no	si	si	no	no	si	no	no	no	no	no	NA	ceftriaxona	si	si	1	10/2020	1	338	328	750		16.6	1200	352						no	no	3	2	1
(40,50]	0	10/2020	vivo	leve	0	no	no	no	no	no	no	no	no	no	si	no	no	si	no	no	no	no	no	NA	ceftriaxona	si	si	1	10/2020	1	352	281	22	356	7.9	848	333	11	281				no	no	3	2	1
(60,70]	1	10/0202	vivo	leve	0	no	no	no	no	no	no	no	no	no	si	no	no	si	no	no	no	no	no	NA	ceftriaxona	si	si	1	10/2020	1	300	371		57567	25	1095	256	4.3	273	744	3889	570	no	no	5	4	1
(80,90]	1	10/2020	NA	moderado	1	no	no	si	no	no	no	no	no	no	no	no	si	no	si	no	no	no	no	NA	Ceftriaxona	si	si	1	10/2020	1	127	1135		2120	30.6	1846	45						no	no	6	4	0
(80,90]	0	10/2020	NA	leve	1	no	no	no	no	no	no	si	no	si	no	no	si	si	si	no	no	no	no	NA	ceftriaxona	si	si	1	10/2020	1	203	221	701	861	11.3	560	46	24				194	no	no	4	2	0
(60,70]	1	11/2020	vivo	leve	1	no	no	no	no	no	no	no	no	si	si	no	no	si	no	no	no	no	no	NA	no	no	no	1	11/2020	1	300	203	1000	410	2.5	1080	314					850	no	no	2	1	1
(60,70]	0	10/2020	vivo	moderado	1	no	no	no	no	no	si	no	no	si	no	si	no	si	no	no	no	no	no	NA	ceftriaxona	si	si	1	10/2020	1	187		222	2280	9	1300	200	2.4				1980	no	no	4	4	1
(70,80]	1	10/2020	vivo	leve	1	no	no	no	si	no	no	no	si	si	si	no	no	si	no	no	no	no	no	NA	ceftriaxona	si	si	1	11/2020	1	304	260	1000	849	11.4	430	285	3.8	252	993		132	no	no	4	2	1
(40,50]	0	10/2020	vivo	leve	0	no	no	no	no	no	no	no	no	no	si	no	no	si	no	no	no	no	no	NA	ceftriaxona	si	si	1	10/2020	1	347	248	297	536	8.1	1073	216	14.6	282	362		616	no	no	4	3	1
(80,90]	1	10/2020	NA	leve	1	no	no	no	no	no	no	no	no	si	no	no	si	si	si	si	si	no	si	23	ceftriaxona	si	si	1	10/2020	1	228	305	875	733	17.5	186	161	26	444	1000	1183	352	no	si	27	25	0
(50,60]	1	06/2020	vivo	leve	0	no	no	no	no	no	no	no	no	no	no	si	no	si	si	si	si	no	si	38 dias	ceftriaxona	si	si	0	NA	0	266	520	1000	578	10	928	311	12	414	1000	6350	1388	no	si	43	43	1
(30,40]	1	06/2020	vivo	leve	1	no	no	no	no	no	no	si	no	no	si	no	no	si	no	no	no	no	no	NA	ceftriaxona	si	si	0	NA	0	373	298	207	689	2.4	1369	380	0.9	155	198	354	1155	no	no	5	5	1
[20,30]	1	06/2020	NA	moderado	0	no	no	no	no	no	no	no	no	no	no	si	no	si	si	si	si	si	no	10	ceftriaxona	si	si	0	NA	0	195	366	164	10891	2.7	720	265	10.2		491	5762	1300	no	no	12	12	1
(40,50]	1	06/2020	vivo	leve	0	no	no	no	no	no	no	no	no	no	si	no	no	si	si	no	si	no	si	3 d	ceftriaxona	si	si	0	NA	0	343	236	584	557	4.5	1792	371	1.3	193	433	592	1653	no	no	6	6	1
(50,60]	0	06/2020	readmitido vivo	leve	0	no	no	no	no	no	no	no	no	no	si	no	no	si	no	no	no	no	no	NA	ceftriaxona	si	si	0	NA	1	304	318	237	615	30	950	266	12.4	389		740	2281	no	no	5	5	1
(70,80]	1	06/2020	vivo	moderado	1	no	no	no	no	no	si	si	si	si	no	no	si	si	si	no	no	no	no	NA	no	si	si	0	NA	0	190	173	109	679	13.8	1785	171	4.7	172	101		1036	si	no	7	7	1
(80,90]	1	06/2020	vivo	moderado	1	no	no	si	si	no	no	no	no	si	no	si	no	si	no	no	no	no	no	NA	ceftriaxona	si	si	0	NA	1	185	385	826	1295	9.8	1140	242	1.6	411	537		1485	no	no	9	9	1
(60,70]	1	06/2020	vivo	leve	1	no	no	no	no	no	no	no	no	no	si	no	no	si	no	no	no	no	no	NA	ceftriaxona	si	si	0	NA	0	333	309	133	1073	14	1188	279	2.3	275			588	no	no	10	10	1
(30,40]	0	07/2020	vivo	moderado	1	no	no	no	no	no	no	si	no	no	no	no	si	si	si	si	si	no	si	16	ceftriaxona	si	si	0	NA	1	103	613	371	1600	27	632	381	9.2	422	522	3275	1536	no	no	20	20	1
(30,40]	0	06/2020	vivo	leve	0	no	no	no	no	no	no	no	no	no	si	no	no	si	no	no	no	no	no	NA	ceftriaxona	si	si	0	NA	1	346				12	540	307	11.7	275	345	2474	598	si	no	11	11	1
(60,70]	1	07/2020	vivo	leve	1	no	si	si	no	no	no	no	no	no	no	si	no	si	si	no	si	no	si	6	ceftriaxona	si	si	0	NA	1	276	557	548	518	29	880	214	1.9	261	248	2981	2106	no	no	11	11	1
(30,40]	0	07/2020	NA	severo	0	no	no	no	no	no	no	no	no	no	no	no	si	si	si	si	si	si	no	34	ceftriaxona	si	si	0	NA	0	90	486	345	469	29.1	672	272	9.5	236	299	949	432	no	no	50	50	0
(70,80]	0	07/2020	NA	leve	1	no	no	no	no	no	no	si	si	si	no	no	si	si	no	no	no	no	no	NA	ceftriaxona	si	si	0	NA	1	378	276	58	3561	5.5	1150	63	15.5	875		2879	596	si	no	7	7	0
(50,60]	0	07/2020	NA	leve	1	no	no	no	no	no	no	no	no	si	si	no	no	si	no	no	no	no	no	NA	ceftriaxona	si	si	0	NA	1	240				1	2280	347		155	198	190		no	no	5	5	1
(70,80]	0	07/2020	vivo	leve	1	no	no	no	no	no	no	no	si	si	si	no	no	si	no	no	no	no	no	NA	ceftriaxona	si	si	0	NA	1	376	250	200	864	4.3	660	371						no	no	1	1	1
(50,60]	1	07/2020	vivo	leve	0	no	no	no	no	no	no	no	no	no	no	no	si	si	si	si	si	no	si	19	ceftriaxona	si	si	0	NA	0	275		1000	2293	25	545	79	10.8	715	900	35200	608	no	no	29	29	1
(60,70]	0	07/0202	vivo	leve	1	no	si	no	no	no	no	no	no	si	no	si	no	si	si	no	no	no	no	NA	ceftriaxona	si	si	0	NA	1	337	459	389	786	7.1	1116	256	2.3	534				no	no	8	8	1
(50,60]	1	07/2020	vivo	moderado	0	no	no	no	no	no	no	no	no	no	no	si	no	si	si	no	si	no	si	8	ceftriaxona	si	si	0	NA	0	167	390	672	2488	17.9	222	142	3	306	637		1023	no	no	10	10	1
(80,90]	0	07/2020	vivo	leve	1	no	no	si	no	no	no	no	si	si	si	no	no	si	no	no	no	no	no	NA	no	si	si	0	NA	1	256	235	19.8	2052	2.4	1360	378						no	no	4	4	1
(70,80]	1	07/2020	NA	leve	1	no	no	no	si	no	no	no	si	si	no	no	si	si	si	no	no	no	no	NA	ceftriaxona	si	si	0	NA	1	319	521	1000	1040	11	139	91	9.4	587	1000		516	si	no	15	15	0
(70,80]	0	07/2020	vivo	leve	1	no	si	no	no	no	no	no	no	no	si	no	no	si	no	no	no	no	no	NA	ceftriaxona	si	si	0	NA	1	314	429	202		6.3	988	285						no	no	2	2	1
(50,60]	0	07/2020	vivo	leve	1	no	si	no	no	no	no	no	no	no	si	no	no	si	no	no	no	no	no	NA	ceftriaxona	si	si	0	NA	1	423	244	231	876	30.8	1746	419	10	266			2080	no	no	4	4	1
(50,60]	1	07/2020	vivo	leve	0	no	no	no	no	no	no	no	no	no	si	no	no	si	no	no	no	no	no	NA	ceftriaxona	si	si	0	NA	1	255	340	719	429		1174	353	7.1	355	973		1198	no	no	3	3	1
(70,80]	0	07/2020	vivo	leve	1	no	no	si	no	no	no	no	no	no	si	no	no	si	no	no	no	no	no	NA	ceftriaxona	si	si	0	NA	1	486	437	117	1882	1	1326	293	1				840	no	no	7	7	1
(60,70]	1	07/2020	vivo	leve	1	no	no	no	no	no	no	no	si	si	si	no	no	si	no	no	no	no	no	NA	ceftriaxona	si	si	0	NA	1	315	177	1000	2180		947	287	6.4	185	1000	686	720	no	no	6	6	1
(50,60]	1	07/2020	vivo	leve	1	no	no	no	si	no	no	no	si	si	si	no	no	si	no	no	no	no	no	NA	ceftriaxona	si	si	0	NA	1	245	213	992	4245	10.2	1300	370	2		752		780	si	no	4	4	1
(80,90]	0	07/2020	NA	leve	1	no	no	no	no	no	no	no	si	si	si	no	no	si	no	no	no	no	no	NA	ceftriaxona	si	si	0	NA	1	225	243	196			714	309	1				589	no	no	1	1	1
(50,60]	1	07/2020	vivo	leve	1	no	no	no	no	no	no	no	no	si	no	no	si	si	si	no	si	no	si	3	ceftriaxona	si	si	0	NA	1	230	333	412	225	16.1	1040	246	5.4		362	500	774	no	no	7	7	1
(50,60]	0	07/2020	vivo	leve	1	no	no	no	no	no	no	no	si	no	no	si	no	si	si	no	si	si	no	4	ceftriaxona	si	si	0	NA	1	218	335	523	395	4.7	1666	240	1		441	287	1938	no	no	5	5	1
(50,60]	1	07/2020	NA	leve	1	no	no	no	no	no	no	no	si	si	si	no	no	si	no	no	no	no	no	NA	ceftriaxona	si	si	0	NA	1	295	221	216	211	5.9	1638	321				1017		si	no	6	6	1
(60,70]	0	07/2020	vivo	leve	1	no	no	no	no	si	no	no	no	no	si	no	no	si	no	no	no	no	no	NA	ceftriaxona	si	si	0	NA	1	278	436	312	536	33	936	376	11.6	483	483		1206	no	no	5	5	1
(60,70]	0	07/2020	vivo	leve	1	no	si	no	no	no	no	no	no	si	no	si	no	si	si	no	si	si	no	4	ceftriaxona	si	si	0	NA	1	309	329	654	547	7.5	1959	259	4.6	258	700	246	1344	no	no	8	8	1
(70,80]	0	07/2020	vivo	leve	1	no	si	no	no	no	si	no	si	si	si	no	no	si	no	no	no	no	no	NA	ceftriaxona	si	si	0	NA	1	366	235	19	474	9.7	488	300				474	798	no	no	1	1	1
(70,80]	1	07/2020	vivo	leve	1	no	no	no	no	no	no	no	no	si	si	no	no	si	no	no	no	no	no	NA	ceftriaxona	si	si	0	NA	1	215	435	1000	694	26	756	237	5.5	411	1000		864	no	no	5	5	1
(50,60]	1	07/2020	vivo	leve	1	no	no	no	no	no	no	no	no	si	no	si	no	si	no	no	si	si	no	3	ceftriaxona	si	si	0	NA	1	295	469	404	190	23.3	1032	257	5.2	477	384	248	1651	no	no	6	6	1
(90,+]	1	07/2020	NA	leve	1	no	no	no	no	no	no	no	si	si	no	si	no	si	si	no	no	no	no	NA	ceftriaxona	si	si	0	NA	0	177	369	1000		12.5	560							no	no	10	10	0
(60,70]	1	07/2020	vivo	leve	1	no	no	no	no	no	no	no	si	no	si	no	no	si	no	no	no	no	no	NA	ceftriaxona	si	si	0	NA	1	357	296	1000		3.3	936							no	no	1	1	1
(50,60]	1	07/2020	NA	leve	1	no	no	no	no	no	si	no	no	no	si	no	no	si	no	no	no	no	no	NA	ceftriaxona	si	si	0	NA	1	314	254	229	190	5.5	1140	217	25	246	331		512	si	no	9	9	1
(50,60]	1	07/2020	NA	severo	0	no	no	no	no	no	no	no	no	no	no	no	si	si	si	si	si	si	no	7	ceftriaxona	si	si	0	NA	0	63	672	803	3747	34	603	78	13.6				1120	no	si	73	73	1
(80,90]	0	07/2020	NA	severo	0	no	no	no	no	no	no	no	no	no	no	no	si	si	si	si	si	si	no	19	ceftriaxona	si	si	0	NA	0	88	571	558	1079	42.2	1254	49	12.6			3852	608	no	si	19	19	0
(80,90]	0	07/2020	vivo	severo	0	no	no	no	no	no	no	no	no	no	no	no	si	si	si	no	no	no	no	NA	ceftriaxona	si	si	0	NA	1	99	616			8.6	1612	228	5.4	554	1000	2273	1408	no	no	5	5	1
(40,50]	1	07/2020	vivo	leve	0	no	no	no	no	no	no	no	no	no	no	si	no	si	si	no	si	no	si	3	ceftriaxona	si	si	0	NA	1	238	449	787	679	12.9	472	250	7.6		1000	550	1343	no	no	7	7	1
(70,80]	1	07/2020	NA	severo	1	no	no	no	si	no	no	no	no	si	no	no	si	si	si	si	si	si	no	14	no	no	no	0	NA	1	55	587	996	2051	42	386	136	6.4	595	932	2535	360	no	no	42	42	0
(40,50]	1	07/2020	vivo	leve	1	no	no	no	si	no	no	no	no	si	no	si	no	si	si	si	si	no	si	10	ceftriaxona	si	si	0	NA	1	243	341	968	1194	31.7	840	247	12.3	378	902	1360	846	no	no	12	12	1
(30,40]	0	07/2020	NA	leve	1	no	no	no	no	no	si	no	no	no	si	no	no	si	no	no	no	no	no	NA	ceftriaxona	si	si	0	NA	1	400	175	11			2161							no	no	1	1	1
[20,30]	1	07/2020	NA	leve	0	no	no	no	no	no	no	no	no	no	si	no	no	si	no	no	no	no	no	NA	ceftriaxona	si	si	0	NA	1	285	343		492	26	890	357	12.5				625	no	no	3	3	1
(50,60]	0	07/2020	fallece en casa	leve	1	si	no	no	no	no	no	no	no	no	si	no	no	si	no	no	no	no	no	NA	ceftriaxona	si	si	0	NA	1	256	552	1000	6434	10.1	264	314	10.8				612	no	no	3	3	1
(60,70]	0	07/2020	NA	leve	1	no	no	no	si	no	no	no	si	si	si	no	no	si	no	no	no	no	no	NA	no	si	si	0	NA	1	300		1000	2242	4.8	630	465	4.6				240	no	no	2	2	1
(50,60]	1	07/2020	NA	moderado	1	si	no	no	no	no	no	no	no	no	no	no	si	si	si	no	si	no	si	1	no	no	no	0	NA	0	112				9.8	372	96	34				285	no	no	15	15	0
(50,60]	0	07/2020	NA	leve	1	no	no	no	no	no	no	no	no	si	no	si	no	no	no	no	no	no	no	NA	no	si	si	0	NA	1	290	284	393	548	2.1	946	323	5.4		557	1200	1740	no	no	3	3	1
(90,+]	0	07/2020	NA	leve	1	no	no	no	no	no	no	no	no	si	no	si	no	si	si	no	no	no	no	NA	no	no	no	0	NA	1	221	218	29.5	868	24.7	858	134	3			1565	248	no	no	8	8	1
(40,50]	1	07/2020	readmitido vivo	leve	1	no	no	no	no	no	no	no	no	si	si	no	no	si	no	no	no	no	no	NA	ceftriaxona	si	si	0	NA	1	409	330	930	724	12.7	583	338	11	328			936	no	no	2	2	1
(70,80]	1	07/2020	vivo	leve	1	no	no	no	no	no	no	no	si	si	si	no	no	si	no	no	no	no	no	NA	ceftriaxona	si	si	0	NA	1	214	194	167	748	1	1847	243	4.2				825	no	no	4	4	1
(50,60]	0	07/2020	NA	leve	1	no	no	no	no	no	no	no	si	si	si	no	no	si	no	no	no	no	no	NA	ceftriaxona	si	si	0	NA	1	290	229	100	1504		1701							no	no	3	3	1
(60,70]	1	07/2020	vivo	leve	1	no	no	no	no	no	no	no	si	si	si	no	no	si	no	no	no	no	no	NA	ceftriaxona	si	si	0	NA	0	395	162	19.4	224	1	2409	376	1.8	220	18.6		2736	no	no	9	9	1
(70,80]	1	07/2020	NA	severo	0	no	no	no	no	no	no	no	no	no	no	no	si	no	no	si	si	si	no	14	ceftriaxona	si	si	0	NA	0	62	867	1000	925	17	744	185	13			1149	415	no	si	35	35	0
(50,60]	0	07/2020	NA	leve	0	no	no	no	no	no	no	no	no	no	no	no	si	si	si	si	si	no	si	13	ceftriaxona	si	si	0	NA	1	338	417	1000	470	9.6	585	100	44.4		1000		360	no	no	30	30	0
(70,80]	1	07/2020	vivo	leve	1	no	no	no	no	no	no	si	si	si	si	no	no	si	no	no	no	no	no	NA	ceftriaxona	si	si	0	NA	1	214	194	748	167	1	1847	243	4.2				825	no	no	4	4	1
(70,80]	1	07/2020	NA	moderado	1	no	no	si	no	no	no	no	no	si	no	si	no	si	si	si	si	si	no	8	ceftriaxona	si	si	0	NA	0	102	955	72	1009	16.4	1190	83	30		86	14726	973	no	no	8	8	0
(50,60]	1	07/2020	vivo	leve	0	no	no	no	no	no	no	no	no	no	si	no	no	si	no	no	no	no	no	NA	no	si	si	0	NA	1	206	391	1000	568	18	612	259	3.6				960	no	no	3	3	1
(40,50]	1	07/2020	NA	leve	1	no	no	no	no	no	no	si	no	no	si	no	no	si	no	no	no	no	no	NA	ceftriaxona	si	si	0	NA	1	500		418	1010	16.7	940	383					1287	no	no	3	3	1
(60,70]	0	07/2020	vivo	leve	0	no	no	no	no	no	no	no	no	no	no	no	si	si	si	si	si	no	si	8	ceftriaxona	si	si	0	NA	1	347	297	282	390	9.7	864	78	10	985	626	815	385	no	no	43	43	1
(70,80]	0	07/2020	NA	severo	1	no	no	si	si	no	no	si	no	no	no	no	si	si	si	no	no	no	no	NA	ceftriaxona	si	si	0	NA	0	77	352	1000	1251	14.3	610	78	7.8				388	no	no	8	8	0
(80,90]	1	07/2020	NA	leve	1	no	si	no	no	no	no	no	si	si	no	no	si	si	si	si	si	si	no		ceftriaxona	si	si	0	NA	1	321	416	833		15.7	470	79	15.7				960	no	no	35	35	0
(70,80]	1	07/2020	fallecio	leve	1	si	no	no	no	no	no	no	no	no	si	no	no	si	no	no	no	no	no	NA	ceftriaxona	si	si	0	NA	1	233	168		35200	13.8	876	265					1305	no	no	6	6	1
(30,40]	0	07/2020	vivo	leve	0	no	no	no	no	no	no	no	no	no	si	no	no	si	no	no	no	no	no	NA	no	si	si	0	NA	1	376	180	189		2.9	1540							no	no	1	1	1
(60,70]	1	07/2020	vivo	leve	1	no	no	no	si	no	no	no	si	si	si	no	no	si	no	no	no	no	no	NA	ceftriaxona	si	si	0	NA	1	414	293	778	190		0	338	7.2		868		848	no	no	3	3	1
(60,70]	1	07/2020	NA	moderado	1	no	no	no	no	no	si	no	no	si	no	no	si	no	si	si	si	si	no	18	ceftriaxona	si	si	0	NA	0	138		1000	21576	29	890	71	13.4		1000	13370	568	no	no	18	18	0
(60,70]	1	07/2020	NA	leve	1	no	no	no	si	no	no	no	no	si	si	no	no	si	no	no	no	no	no	NA	no	no	no	0	NA	0	385				9.7	366	423					810	no	no	2	2	1
(60,70]	0	07/2020	vivo	severo	1	no	no	no	no	no	si	no	si	si	no	no	si	no	no	si	si	si	no	14	ceftriaxona	si	si	0	NA	0	66		1000	1776	12.5	575	108	24.5				858	si	no	40	40	1
(50,60]	0	07/2020	vivo	severo	1	no	no	no	no	no	no	si	no	no	no	no	si	si	si	no	si	si	no	6	ceftriaxona	si	si	0	NA	1	68	849	764	35200	12.1	1157	259	4.2		669	33818	640	no	no	10	10	1
(60,70]	0	07/2020	NA	leve	1	no	si	no	no	no	no	si	no	no	no	si	no	si	no	no	no	no	no	NA	no	si	si	0	NA	1	209	282	835		12.8	825	209				304		no	no	3	3	1
(80,90]	0	07/2020	vivo	leve	1	no	no	no	no	no	no	si	si	si	si	no	no	si	no	no	no	no	no	NA	no	no	no	0	NA	1	318	167	26.4	2685	2.3	627							no	no	3	3	1
(80,90]	0	07/2020	NA	leve	1	si	no	no	no	no	no	no	no	no	si	no	no	si	no	no	no	no	no	NA	ceftriaxona	si	si	0	NA	1	285	255	253	1760	17.5	1170	285	11.4				497	no	no	28	20	1
(70,80]	0	07/2020	fallece en casa	moderado	1	no	no	no	no	si	no	no	no	no	no	si	no	si	no	no	no	no	no	NA	no	no	no	0	NA	1	175	243		946	4.6	1926		9.8				1246	no	no	11	11	1
(60,70]	0	07/2020	vivo	severo	1	no	no	no	no	no	no	no	no	si	no	no	si	si	si	si	si	si	no	12	no	no	no	0	NA	1	71		1000	5707	23.1	1881	118	5		502	21900	695	no	no	39	39	1
(50,60]	0	07/2020	vivo	leve	0	no	no	no	no	no	no	no	no	no	si	no	no	si	no	no	no	no	no	NA	ceftriaxona	no	si	0	NA	1	253	300	921	2792	11.4	1595	231			773	1388		no	no	3	3	1
(60,70]	0	07/2020	vivo	leve	1	no	no	no	no	no	no	si	si	si	si	no	no	si	no	no	no	no	no	NA	no	no	no	0	NA	1	266	133	119		15	1125	266	15.8			461	448	si	no	5	5	1
(40,50]	1	07/2020	vivo	leve	1	no	no	no	no	no	si	no	no	no	si	no	no	si	si	no	si	no	si	3	ceftriaxona	si	si	0	NA	1	221	361	355	140	7.6	832	250	25		506	256	424	no	no	9	9	1
(50,60]	1	07/2020	vivo	leve	1	no	no	no	no	no	no	no	si	si	si	no	no	si	no	no	no	no	no	NA	ceftriaxona	si	si	0	NA	1	376	216	402	172	3.2	1389	376						no	no	2	2	1
(30,40]	0	07/2020	NA	leve	0	no	no	no	no	no	no	no	no	no	si	no	no	si	no	no	no	no	no	NA	ceftriaxona	si	si	0	NA	1	347	176	219	2199	7.6	1482	347					680	no	no	2	2	1
(60,70]	0	07/2020	vivo	leve	1	no	no	no	no	no	no	no	no	si	si	no	no	si	no	no	si	no	si	5	ceftriaxona	si	si	0	NA	1	357	266	1000	190	2.6	1035	215	2.7				1800	no	no	8	8	1
(90,+]	1	07/2020	NA	moderado	0	no	no	no	no	no	no	no	no	no	no	si	no	si	si	no	no	no	no	NA	no	si	si	0	NA	1	126				13.2	567	50		1946		807	595	no	no	8	8	0
(40,50]	1	08/2020	NA	leve	1	no	no	no	no	no	no	no	si	no	si	no	no	si	no	no	no	no	no	NA	no	si	si	0	NA	1	356	313	1000	513	31	768	390						no	no	2	2	1
(30,40]	0	07/2020	vivo	leve	1	no	no	no	no	no	no	no	no	si	si	no	no	si	no	no	no	no	no	NA	ceftriaxona	si	si	0	NA	1	296	213	687	1404	7.9	2052	290	2.8	206	629		1508	no	no	3	3	1
(50,60]	1	08/2020	NA	leve	0	no	no	no	no	no	no	no	no	no	si	no	no	si	si	no	no	no	no	NA	ceftriaxona	si	si	0	NA	1	352	389	575	499	6.9	1020		1	242	789	1361	960	no	no	4	4	1
(50,60]	0	07/2020	vivo	leve	1	si	no	no	no	no	no	no	no	no	si	no	no	si	no	no	no	no	no	NA	no	no	no	0	NA	1	331		354	2663	10.5	620	309	6.4				224	no	no	7	7	1
(70,80]	1	07/2020	NA	leve	1	no	no	no	no	si	no	no	si	si	si	no	no	si	no	no	no	no	no	NA	no	si	si	0	NA	0	218	502	1000	7107	14	840							no	no	7	7	0
(70,80]	1	08/2020	readmitido vivo	leve	0	no	no	no	no	no	no	no	no	no	si	no	no	si	no	no	no	no	no	NA	ceftriaxona	si	si	0	NA	1	271	361	421		10.8	1134	293	5.5	315	350	1220	1776	no	no	4	4	1
(40,50]	1	07/2020	vivo	leve	1	no	no	no	no	no	no	no	no	no	no	si	no	si	si	no	no	no	no	NA	no	no	no	0	NA	1	458	191	180	190	1.7	2329	503	1.9				1800	no	no	16	16	1
(70,80]	0	08/2020	NA	ND	1	no	no	no	no	no	no	no	si	si	no	no	si	si	si	si	si	si	no	NA	ceftriaxona	si	si	0	NA	1	99	369	349	1339	6.7	488	130	8.9				516	no	no	26	26	1
(40,50]	1	08/2020	vivo	ND	0	no	no	no	no	no	no	no	no	no	no	si	no	si	si	no	no	no	no	NA	ceftriaxona	si	si	0	NA	1	170	372	894	211	11.8	567	290	1.4				1734	no	no	6	6	1
(80,90]	1	07/2020	fallece en casa	leve	1	no	no	no	no	no	no	no	si	no	si	no	no	si	si	no	no	no	no	NA	ceftriaxona	si	si	0	NA	1	269	205	221	2217	14.5	952	290	4.7	209	504	314	2139	si	no	6	6	1
(50,60]	0	07/2020	NA	ND	1	no	no	no	no	no	no	no	no	si	si	no	no	si	no	no	si	no	si	2 d	ceftriaxona	no	si	0	NA	1	423	175	504	827	9.7	1548	447					828	no	no	13	13	1
(80,90]	0	07/2020	vivo	severo	1	no	si	no	no	no	no	no	no	si	no	no	si	si	si	si	si	no	no	13	ceftriaxona	si	si	0	NA	1	60	816	911	2028	52.8	600	270	11.3		621	999	375	no	no	15	15	1
(80,90]	1	08/2020	NA	severo	1	no	no	no	no	no	no	no	no	si	no	no	si	si	si	no	no	no	no	NA	ceftriaxona	si	si	0	NA	1	63	940	851	1029	7.2	904	43	6.5	1597	1000		310	no	no	4	4	0
(60,70]	1	08/2020	vivo	leve	1	si	no	no	si	no	no	no	no	si	si	no	no	si	no	no	no	no	no	NA	ceftriaxona	si	si	0	NA	1	269		1000	1868	26.5	854	246						no	no	2	2	1
(60,70]	0	07/2020	NA	severo	1	no	no	si	no	no	no	no	no	si	no	no	si	si	si	si	si	si	no	4	ceftriaxona	si	si	0	NA	1	88	506	1000	1426	12.9	258	50	11.6				372	no	no	5	5	0
(80,90]	0	07/2020	vivo	severo	1	no	si	no	no	no	no	no	no	si	no	no	si	si	si	si	si	si	no	13	ceftriaxona	si	si	0	NA	1	60	816	911	2028	52.8	600	156	13.9		621	1005	268	no	no	15	15	1
(30,40]	1	08/2020	vivo	leve	1	no	no	no	si	no	no	no	si	si	si	no	no	si	no	no	no	no	no	NA	ceftriaxona	si	si	0	NA	1	247	391	444	423	34.6	684						380	no	no	3	3	1
(70,80]	0	08/2020	NA	severo	0	no	no	no	no	no	no	no	no	no	no	no	si	si	si	si	si	si	no	6	ceftriaxona	si	si	0	NA	0	87	415	849	758	10.9	1440	46	46	471	603	1796	304	no	no	23	23	1
(30,40]	1	08/2020	vivo	leve	1	no	no	no	no	no	si	no	no	no	si	no	no	si	no	no	no	no	no	NA	ceftriaxona	si	si	0	NA	1	365		1000	428		902	321						no	no	2	2	1
(50,60]	1	08/2020	NA	leve	1	no	no	no	no	no	no	no	no	si	si	no	no	si	no	no	no	no	no	NA	ceftriaxona	si	si	0	NA	1	316	570	1000	416	14	1204	232						no	no	4	4	1
(60,70]	1	08/2020	readmitido vivo	leve	1	no	no	no	si	si	no	no	no	si	no	no	si	si	no	no	no	no	no	NA	ceftriaxona	si	si	0	NA	1	344	392	366	256	6.9	1456	72	10.5	551		628	816	no	no	3	3	1
(80,90]	0	08/2020	NA	leve	1	no	no	no	si	si	no	no	no	si	si	no	no	si	si	no	no	no	no	NA	ceftriaxona	si	si	0	NA	1	215	567	308	704	14.1	520	289	2.8	576	537		183	no	no	7	7	0
(50,60]	1	07/2020	NA	moderado	0	no	no	no	no	no	no	no	no	no	no	si	no	si	si	no	si	no	si	9	ceftriaxona	no	si	0	NA	1	106	817	426	21379	25	1863	134	11.9		439	4642	182	no	no	12	12	1
(80,90]	0	08/2020	fallece en casa	leve	1	no	no	no	no	no	no	no	si	si	si	no	no	si	no	no	no	no	no	NA	ceftriaxona	si	si	0	NA	1	371	188			1.7	744	438	1.5				851	no	no	8	8	1
(80,90]	1	10/2020	NA	moderado	1	no	no	si	no	no	no	si	no	si	no	no	si	si	si	no	no	no	no	NA	ceftriaxona	si	si	0	NA	1	75				11.4	351							no	no	2	2	0
(80,90]	1	11/2020	vivo	moderado	1	no	no	si	no	no	no	no	si	si	si	no	no	si	si	no	no	no	no	NA	no	no	no	0	NA	1	156	234	209	8995	9.3	1568	290					1152	si	no	7	7	1
(60,70]	1	09/2020	vivo	leve	1	si	no	no	no	no	no	no	no	no	si	no	no	si	no	no	no	no	no	NA	ceftriaxona	si	si	0	NA	1	233	183	23	371	3.7	780						1040	no	no	5	5	1
(80,90]	0	10/2020	NA	leve	1	no	si	no	no	no	no	no	no	no	si	no	no	si	no	no	no	no	no	NA	ceftriaxona	si	si	0	NA	0	243	328	418	687	7.5	1278		7.2	313	409	572	295	no	no	5	5	1
